# Supplementary material for: Enhanced precision in cell culture analytics: leveraging artificial intelligence for unbiased and non-destructive assessment of cell growth and viability
Source: Cell Death Discov. 2026 Apr 13;12:234. doi: 10.1038/s41420-026-03116-9 (PMC13183963; doi:10.1038/s41420-026-03116-9)
Supplement: Supplementary file 6 — Supplemental Material-Table 2 [file 41420_2026_3116_MOESM6_ESM.xlsx]

## Sheet: Supp Table 2
	Supplementary Table2: Model performance metrics for SnapCyte on cell culture images data set obtained from publications
		Cell line	SnapCyte Confluency	Manual Confluency	Accuracy	Precision	recall	f1_score	error %	References
	1	TP17	0.734868	0.798111	0.859392	0.93671	0.883931	0.909555	-6.32423	PMID: 11687555
	2	TP175	0.847255	0.88024	0.908941	0.960927	0.934842	0.947705	-3.29847	PMID: 11687555
	3	SNU-306	0.266827	0.31072	0.941333	0.958532	0.844922	0.898149	-4.38933	PMID:24141649
	4	SNU-334	0.490248	0.557265	0.878383	0.937226	0.837322	0.884462	-6.70167	PMID:24141649
	5	SNU-1528	0.745932	0.83495	0.891235	0.973186	0.894264	0.932057	-8.90187	PMID:24141649
	6	TOV-81D	0.712747	0.787801	0.848063	0.935324	0.867526	0.90015	-7.50533	PMID:17892554
	7	TOV-112D	0.66709	0.702416	0.906022	0.945821	0.91918	0.93231	-3.53261	PMID:17892554
	8	Fibroblast-like	0.484442	0.584123	0.867579	0.955067	0.810305	0.876751	-9.96809	https://www.leica-microsystems.com/science-lab/introduction-to-mammalian-cell-culture/
	9	epithelial-like	0.962496	1	0.968933	1	0.968933	0.984221	-3.75043	https://www.leica-microsystems.com/science-lab/introduction-to-mammalian-cell-culture/
	10	Hela	0.285886	0.322523	0.939714	0.943888	0.861442	0.900782	-3.66372	https://www.mybiosource.com/cell-line/hela-gfp/168642#QLAPP_MBS168642_TD
	11	A2780ADR	0.121077	0.119347	0.964852	0.831076	0.875287	0.852609	0.172984	https://ximbio.com/reagent/152707/a2780adr-cell-line
	12	CHO	0.636195	0.701445	0.909234	0.973275	0.895033	0.932516	-6.52502	https://theses.hal.science/tel-01930812v1/document
	13	U87 MG	0.616159	0.635319	0.811345	0.853811	0.848839	0.851318	-1.916	https://theses.hal.science/tel-01930812v1/document
	14	HT22	0.496199	0.562365	0.866805	0.919953	0.834775	0.875297	-6.61661	https://theses.hal.science/tel-01930812v1/document
	15	OCUP-A1	0.174123	0.203278	0.909909	0.80472	0.719213	0.759568	-2.91547	PMID: 27067801
	16	OCUP-A2.	0.283634	0.271162	0.9273	0.840249	0.900881	0.869509	1.2472	PMID: 27067801
	17	SCC9-RR	0.783075	0.826659	0.92179	0.972552	0.931904	0.951794	-4.35837	PMID: 37029240
	18	CAL27	0.887841	0.926644	0.946317	0.986826	0.95488	0.970591	-3.8803	PMID: 37029240
	19	CAL27-RR	0.806566	0.862351	0.933675	0.988715	0.933818	0.960483	-5.57846	PMID: 37029240
	20	HEK293	0.509732	0.521672	0.884619	0.889793	0.888599	0.889195	-1.19398	PMID: 28377637
	21	U-251 MG (Glioma cell line)	0.673958	0.71266	0.873585	0.927331	0.892437	0.90955	-3.8702	PMID: 28424427
	22	T-98 G (Glioma cell line)	0.519995	0.522329	0.887285	0.886311	0.899189	0.892704	-0.2334	PMID: 28424427
	23	U-373 MG (Glioma cell line)	0.828892	0.893278	0.917082	0.9834	0.922817	0.952146	-6.4386	PMID: 28424427
	24	LN-229 (Glioma cell line)	0.801995	0.83963	0.89149	0.948474	0.921074	0.934573	-3.7635	PMID: 28424427
	25	HOG	0.614853	0.700875	0.855528	0.939478	0.848312	0.891571	-8.6022	PMID: 21127972
	26	NF1T(Schwann cell lines)	0.785873	0.773994	0.891814	0.918162	0.944845	0.931313	1.1879	PMID: 21127972
	27	T265(Schwann cell lines)	0.915941	0.953621	0.950951	0.991	0.957298	0.973857	-3.768	PMID: 21127972
	28	TSC (Schwann cell lines)	0.982827	0.993879	0.988713	0.998006	0.990626	0.994302	-1.1052	PMID: 21127972
	29	human primary microglia	0.814918	0.854841	0.888432	0.948937	0.919146	0.933804	-3.9923	PMID: 21127972
	30	Primary mix glial cell culture	0.747841	0.765309	0.877698	0.923077	0.917207	0.920132	-1.7468	PMID: 23255199
	31	Primary mix glial cell culture	0.956033	0.974026	0.973324	0.99344	0.979091	0.986214	-1.7993	PMID: 23255199
	32	luminal A T47D	0.686963	0.722682	0.921921	0.96398	0.926696	0.94497	-3.5719	PMID: 21884641
	33	HER2-positive MDA-MB-453	0.343891	0.414306	0.881976	0.914692	0.785044	0.844923	-7.0415	PMID: 21884641
	34	EC-1 cells	0.952349	0.991348	0.96597	0.999418	0.966236	0.982547	-3.8999	PMID: 25175594
	35	Squamous cell carcinoma (SCC)	0.362512	0.323461	0.842862	0.717682	0.837129	0.772817	3.9051	PMID: 33419807
	36	CHO-K1	0.839301	0.768863	0.833769	0.853623	0.946504	0.897667	7.0438	PMID: 33419807
	37	Lymphatic endothelial cell (LEC)	0.793088	0.806217	0.891403	0.933977	0.931407	0.93269	-1.3129	PMID: 24694616
	38	Human neural stem cells	0.896841	0.927407	0.878033	0.941313	0.926382	0.933788	-3.0566	PMID: 18021754
	39	UE7T-13	0.919739	0.943087	0.900108	0.953293	0.940207	0.946705	-2.3348	PMID: 37153435
	40	MG-63	0.859396	0.955476	0.862901	0.968906	0.884988	0.925047	-9.608	PMID: 37153435
	41	PAV-1 cells	0.721684	0.771993	0.901783	0.958758	0.912303	0.934954	-5.0309	PMID: 37371073
	42	ovarian surface epithelial (OSE) cells	0.880342	0.916178	0.921614	0.970702	0.942971	0.956635	-3.5836	PMID: 26313483
	43	primary human EOC cells	0.968556	1	0.974806	1	0.974806	0.987242	-3.1444	PMID: 26313483
