# Supplementary material for: Enhanced precision in cell culture analytics: leveraging artificial intelligence for unbiased and non-destructive assessment of cell growth and viability
Source: Cell Death Discov. 2026 Apr 13;12:234. doi: 10.1038/s41420-026-03116-9 (PMC13183963; doi:10.1038/s41420-026-03116-9)
Supplement: Supplementary file 7 — Supplemental Material-Raw data Figs. 2 and 3 [file 41420_2026_3116_MOESM7_ESM.xlsx]

## Sheet: Raw Data Fig.2A,D; 3A,B
		Fig. 2A				Fig.2D
		Manual Confluency	SnapCyte Confluency					Resolution of original
	1	59.8284	65.1232					Original 100%	0.8	0.5	0.2	0.08
	2	23.8276	25.2538			Confluency	IMG1	56.8	53.3	53.6	52.9	52.9
	3	68.7906	69.1512				IMG2	37.6	37.6	37.3	37.1	37.08
	4	31.1202	31.6876				IMG3	77.3	81.6	78.7	78.5	78.5
	5	89	82				IMG4	49.7	46.6	46.5	46.3	46.3
	6	40.9863	39.0258				IMG5	41.4	41	41	40.6	40.6
	7	76.7083	71.1453				IMG6	29.1	29.5	28.6	28.1	28.1
	8	31.6658	27.9887				IMG7	19.1	20	19.8	19.6	19.7
	9	68.5203	68.5371				IMG8	22.6	21.7	21.8	21.6	21.6
	10	42.914	41.955				IMG9	23.2	23.1	23.1	23.1	23.1
	11	81.3212	81.4455				IMG10	14.8	14.7	14.7	14.7	14.8
	12	54.8896	57.2045
	13	97.0484	88.4
	14	49.7876	53.261
	15	90.2881	86.7054
	16	36.2122	37.2621
	17	63.0471	64.7485
	18	26.1777	25.7588
	19	72.9058	76.966
	20	15.6994	15.7887
	21	90.6201	83.1835
	22	32.4631	25.8044
	23	92.0697	88.2585
	24	86.6863	85.6454
	25	30.6544	30.495
	26	47.1938	52.4292
	27	21.5471	23.1784
	28	63.9847	55.9
	29	25.3412	21.6984
	30	33.5	33.942
	31	14.272	7.839
	32	72.0752	73.5489
	33	50.277	49.2228
	34	83.6288	80.5336
	35	21.2142	18.5191
	36	75.5347	76.8432
	37	21.6758	20.8269
	38	57.8512	53.6833
	39	18.3887	16.8404
	40	68.5	72.6036
	41	14.2144	13.8624
	42	85.5949	83.1035
	43	27.5982	24.9061
	44	85.5015	85.1146
	45	27.0077	28.0867
	46	82.137	75.7499
	47	35.3995	37.4842
	48	73.4868	79.8111
	49	84.7255	88.024
	50	26.6827	31.072
	51	49.0248	55.7265
	52	74.5932	83.495
	53	71.2747	78.7801
	54	66.709	70.2416
	55	48.4442	58.4123
	56	96.2496	100
	57	28.5886	32.2523
	58	12.1077	11.9347
	59	63.6195	70.1445
	60	61.6159	63.5319
	61	49.6199	56.2365
	62	17.4123	20.3278
	63	28.3634	27.1162
	64	78.3075	82.6659
	65	88.7841	92.6644
	66	80.6566	86.2351
	67	50.9732	52.1672
	68	67.3958	71.266
	69	51.9995	52.2329
	70	82.8892	89.3278
	71	80.1995	83.963
	72	61.4853	70.0875
	73	78.5873	77.3994
	74	91.5941	95.3621
	75	98.2827	99.3879
	76	81.4918	85.4841
	77	74.7841	76.5309
	78	95.6033	97.4026
	79	68.6963	72.2682
	80	34.3891	41.4306
	81	95.2349	99.1348
	82	36.2512	32.3461
	83	83.9301	76.8863
	84	79.3088	80.6217
	85	89.6841	92.7407
	86	91.9739	94.3087
	87	85.9396	95.5476
	88	72.1684	77.1993
	89	88.0342	91.6178
	90	96.8556	100
Fig.3A
96 Well Plate
	2 Photos			4 Photos			6 Photos
24	21	19.5	19	17	18.5	19.5	15.3333	15.6667	15.3333
48	39	37.5	36.5	34.375	33.875	30.375	33.6667	33.8333	34.6667
72	70	70	72	72	72	72.75	69.8333	69.5	71
96	94.5	94	94	96.5	96.75	96.75	95	95.6667	96.1667
12 Well Plate
	2 Photos			4 Photos			7 Photos
24	18.5	18	20.5	17	19	19.5	18.2857	19	21.6667
48	41	37	33	35	40.25	38	37.5714	38.7143	38.1667
72	67	64.5	69	68.25	73	68.5	76	74.1429	73.5
96	96	94	89.5	94	96.5	93	95.8571	95.4286	96.5
6 Well Plate
	2 Photos			4 Photos			7 Photos
24	18.5	19	19.5	17	18	19.5	17.1429	18	19.5714
48	31.5	40	30	34.5	36.5	34	33.8571	32.2857	35.5714
72	73.5	74.5	67	66.5	73.5	70.5	66	66.7143	68.2857
96	97	95.5	88	96	95	96	95.2857	95	95.4286
10 cm well Plate
	2 Photos			5 Photos			9 Photos
24	26.5	23	16.5	18.6	20.4	15	17.2222	18.5556	18
48	42.75	39.5	32.5	39.2	37.2	37.2	40.5556	39.4444	42.6667
72	66	68	76	75.8	76.4	74.8	76.6667	75.5556	76.3333
96	96.5	93.5	85.5	92.8	92.8	94.4	95.2222	94	94.8889
Fig.3B
96 Well Plate
	2 Photos			4 Photos			6 Photos			1 Photo
24	17	15.6833	17.1	16.4	17.55	14.8667	16.6833	15.8944	16.4944	15.3667	15.6	14.4667
48	45.6667	46.45	31.55	41.6917	33.5583	40.2583	50.7056	48.4611	48.2722	58.1	41.8167	44.0167
72	75.45	82.5667	76.7333	74.8333	84.25	85.825	75.8833	76.4278	76.2444	74.9833	77.05	77.95
96	97.8833	95.35	94.8667	97.2667	96.35	95.6333	96.3667	96.2389	96.0722	95.7667	94.8667	98.9667
12 Well Plate
	2 Photos			4 Photos			7 Photos
24	17.0167	16.6333	15.9333	15.6917	16.3167	15.3083	16.8571	13.8333	16.2952
48	42.7667	40.1833	33.7	46.3917	49.8583	30.375	46.4095	49.8571	51.4429
72	75.1333	74.6833	77.15	75.5583	76.0417	75.2333	75.0857	75.4619	75.8905
96	91.9	95.8167	94.9833	90.6667	94.9333	95.925	92.9286	94.5524	96.8476
6 Well Plate
	2 Photos			4 Photos			7 Photos
24	15.4833	12.9833	13.6667	14.8	15.0583	16.7	17.6429	16.3809	15.281
48	24.3833	45.3	22.7667	39.3	28.975	29.0333	29.8381	31.4429	29.0381
72	69.75	74.9667	74.65	57.525	70.275	65.7417	74.5857	75.8619	75.7143
96	89.9167	96.9833	95.7333	92.425	96.325	95.2667	93.9143	94.6191	94.5333
10 cm well Plate
	2 Photos			5 Photos			9 Photos
24	15.65	15.8	15.8	15.92	15.7533	16.92	16.0519	14.0852	15.2333
48	41.2167	39.7333	38.05	33.2067	30.8933	35.54	37.963	41.3667	41.3704
72	80.1833	73.6667	84.5167	73.98	75.4933	74.72	74.8667	76.437	75.9074
96	96.4167	95.7167	93.8833	96.7333	93.3533	96.5	96.737	95.3037	94.5111
