# Supplementary material for: Enhanced precision in cell culture analytics: leveraging artificial intelligence for unbiased and non-destructive assessment of cell growth and viability
Source: Cell Death Discov. 2026 Apr 13;12:234. doi: 10.1038/s41420-026-03116-9 (PMC13183963; doi:10.1038/s41420-026-03116-9)
Supplement: Supplementary file 8 — Supplemental Material-Raw data Figs. 4–6 [file 41420_2026_3116_MOESM8_ESM.xlsx]

## Sheet: Raw Data Fig.4 I-L; 5H-K; 6F,H 
	Fig. 4I
		PC3
		Docetaxel [nM]	IncuCyte			SnapCyte			MTT
		0.01	92.2184	95.3783	93.2617	92.5	93	92.3333	0.628	0.736	0.738667
		0.1	88.5482	61.5103	72.6612	76.8333	68.3333	80.8333	0.602	0.532667	0.719667
		0.25	85.5765	62.5928	78.9349	65.5	71.3333	68	0.585	0.400667	0.754667
		0.5	85.0315	61.0666	88.1397	61.3333	74.5	74.5	0.555667	0.545667	0.666333
		1	80.7843	43.7529	86.307	64.1667	64	58.8333	0.536	0.381333	0.661333
		2.5	68.8849	57.6936	50.6995	54.8333	52.6667	47.5	0.47	0.287667	0.584333
		5	65.0523	50.0747	53.8999	45.8333	45.6667	44.3333	0.395333	0.274	0.515333
		10	56.1628	25.9291	41.2174	35	34.6667	35	0.384333	0.189	0.505
		20	45.9939	20.7299	29.0643	20.6667	18	26.5	0.260333	0.156	0.374
		100	45.9939	20.7299	29.0643	20.6667	18	26.5	0.260333	0.156	0.374
		MCF7
		Docetaxel [nM]	IncuCyte			Snapcyte			MTT
		0.01	95.9809	95.5093	97.4857	95.6667	93.6667	93	0.758667	0.762	0.609
		0.1	93.5627	88.3769	79.841	84	83.3333	81.6667	0.444667	0.652667	0.531333
		0.25	93.1079	87.4249	79.2985	76	74	78.1667	0.460333	0.69	0.560667
		0.5	85.8007	79.8483	77.1996	74.6667	64.1667	60.5	0.372	0.461667	0.567
		1	61.8731	62.6615	51.9224	54.3333	50.8333	53.3333	0.3519	0.323667	0.508333
		2.5	54.2368	41.6807	38.2914	40.3333	37	37.9444	0.296	0.250667	0.405667
		5	48.9978	37.5376	26.4417	34.8333	31.5	32.1667	0.175	0.179333	0.375333
		10	44.5058	35.2456	23.2534	22.8333	20.3333	32	0.168667	0.191	0.370333
		20	41.4712	35.5127	20.7261	24.3333	22.8333	28.5	0.135667	0.174333	0.299333
		100	41.5	35.4956	21.12	23.8956	22.7833	28.812	0.126667	0.172333	0.282222
		IGR-CaP1
		Docetaxel [nM]	IncuCyte			SnapCyte			MTT
		0.01	96.7821	96.3382	95.9592	96	94.6667	95.8333	0.422667	0.504	0.397667
		0.1	83.5865	96.6027	93.2044	93.3333	89.8333	91.8333	0.444333	0.497333	0.449
		0.25	95.4959	95.1069	88.3621	82.1667	85.8333	85.6667	0.445667	0.498	0.412667
		0.5	92.3756	93.6511	69.1693	71.1667	81.1667	85	0.427333	0.468667	0.414667
		1	88.8538	90.4863	64.748	76.8333	76	76.5	0.328333	0.348333	0.370667
		2.5	73.9809	72.3282	44.3503	61	58.3333	58.5	0.28	0.308667	0.339667
		5	63.2973	50.2644	37.7651	37	46.6667	38	0.255333	0.276333	0.317667
		10	57.6897	55.2452	25.689	34.3333	38.3333	37	0.327667	0.222333	0.29
		20	44.4588	37.689	26.151	30.8333	32	24.8333	0.198667	0.177333	0.247667
		100	44.5181	37.7182	25.991	31.1003	31.91	24.8432	0.199	0.178733	0.246
	Fig.4J
	72h	IncuCyte			SnapCyte			MTT
		Mean	Upper Limit	Lower Limit	Mean	Upper Limit	Lower Limit	Mean	Upper Limit	Lower Limit
	MCF7	0.8779	1.131	0.6819	0.6673	0.7561	0.5881	0.5004	0.89	0.3
	PC3	1.433	2.727	0.7045	1.173	1.541	0.885	1.455	3.018	0.6613
	IGRCaP-1	2.116	3.1149	1.42	1.715	2.008	1.461	1.957	2.85	1.353
	Fig. 4K
		PC3
		Time (h)	EXP1			EXP2			EXP3
		24	20	23.5	22.5	22.5	21.5	16.5	15.5	18.5	21.5
		48	33	42.5	34	37	38.5	32	42	45.5	40
		72	61	62	58.5	69.5	75	62.5	69	67.5	73
		96	95.5	91	87	95.5	92	93.5	95	93.5	97.5
		MCF7
		Time (h)	EXP1			EXP2			EXP3
		24	19.5	15	14.5	25.5	22	17.5	18	24	26
		48	33.5	24.5	27.5	39.5	34	33.5	43.5	44	41
		72	58.5	59	57.5	71.5	69	71	74	82	74.5
		96	90	93	87.5	96.5	97.5	96.5	92	96	94
		HELA
		Time (h)	EXP1			EXP2			EXP3
		24	25	24.5	22	24	19.5	25.5	19	24.5	27
		48	41	46.5	39	47.5	43.5	36.5	34.5	39	39
		72	74	63	65.5	65.5	72.5	64	64	57	71
		96	93	92.5	93.5	92.5	92.5	91	95	95	98
	Fig.4L
		SnaCyte			Published data
	PC3	32.8873	27.0462	25.0454	33	40	25.34	27.1
	MCF7	26.1349	28.1978	27.2529	43.2	24	24.4	35	25.4	29
	HELA	31.9572	30.9719	33.2063	28	18.96	33.7	17.5	30	36	27	40
		References	Guidebooks (Providers)
	PC3	PMID: 26146646; PMID: 33910833; PMID:32968452; PMID: 28782644	Thermo Fisher CANCER CELL CULTURE BASICS HANDBOOK	https://dctd.cancer.gov/drug-discovery-development/assays/high-throughput-screening-services/nci60/submitting-compounds/nci60-cell-lines.pdf
	MCF7	PMID: 9671407; PMID: 9488600; PMID: 34238275; PMID: 18818973	https://dctd.cancer.gov/drug-discovery-development/assays/high-throughput-screening-services/nci60/submitting-compounds/nci60-cell-lines.pdf	https://www.atcc.org/products/htb-22
	HELA	PMID: 1176541; PMID: 11302524; PMID: 27003384; PMID: 30923376	https://www.cytion.com/HeLa-Cells/300194?;	https://www.dsmz.de/collection/catalogue/details/culture/ACC-57
	Fig.5H				Fig.5I			Fig.5J			Fig.5K
		6um			10um			16um			Mixed ( 6,10,16 um)
		Expected	Measured		Expected	Measured		Expected	Measured		Expected	Measured
		32500000	35600000		14345000	13715000		15800000	16037500		6240000	7090000
		15300000	17800000		7350000	7537500		8317500	8420000		6400000	7100000
		6870000	7890000		4260000	4315000		4222500	4410000		5230000	5770000
		4250000	4830000		2222500	2242500		2052500	2157500		4500000	4990000
		1670000	1830000		1162500	1257500		1222500	1277500		1540000	1640000
		930000	1050000		650000	697500		715000	720000		1310000	1830000
		383000	500000		295000	287500		357500	365000		1470000	1530000
		223000	273000		140000	140000		197500	200000		1830000	1740000
		158000	198000		75000	110000		107500	115000		260000	230000
		47500	90000		42500	40000		57500	60000		220000	270000
		35000	35000								180000	190000
											200000	170000
	Fig.6F
		Expected	SnapCyte™					Expected	Biorad -TC20		Expected	Manual
		12160000	11000000	12000000	12000000	11000000		12160000	N/A		12160000	N/A
		6080000	5600000	5500000	5800000	7900000		6080000	5800000		6080000	N/A
		3040000	2200000	2200000	2100000	1800000		3040000	2250000		3040000	2140000
		1520000	1100000	1200000	1300000	1100000		1520000	1030000		1520000	1230000
		760000	460000	500000	480000	500000		760000	510000		760000	540000
		152000	80000	170000	120000	140000		152000	110000		152000	128000
		76000	40000	80000	80000	80000		76000	59000		76000	70000
		38000	30000	50000	20000	20000		38000	N/A		38000	30000
	Fig.6H
		Sample ID	Biorad-TC20	SnapCyte™				Users
		1	1500000	1420000	1420000	1300000	1260000	1490000	1700000	1710000	1490000
		2	1600000	1540000	2160000	1440000	1660000	1930000	1570000	1620000	2270000
		3	2900000	2880000	3300000	2780000	3160000	3400000	4140000	3220000	3120000
